# Supplementary material for: MICaFVi: A Novel Magnetic Immuno-Capture Flow Virometry Nano-Based Diagnostic Tool for Detection of Coronaviruses
Source: Biosensors (Basel). 2023 May 18;13(5):553. doi: 10.3390/bios13050553 (PMC10216117; doi:10.3390/bios13050553)
Supplement: Supplementary file 1 [file biosensors-13-00553-s001.zip]

Archive with 1 entries (1 files):
- biosensors-2340819-supplementary.pdf
